# Supplementary material for: Genome-wide identification reveals unprecedented expansion and stress-responsive expression patterns of the lipoxygenase gene family in soybean (Glycine max L.)
Source: Front Plant Sci. 2025 Dec 3;16:1702499. doi: 10.3389/fpls.2025.1702499 (PMC12709120; doi:10.3389/fpls.2025.1702499)
Supplement: Supplementary file 1 [file Table1.xlsx]

## Sheet: Sheet1
RT-qPCR Primers Table
Gene Name	Forward Primer (5'-3')	Reverse Primer (5'-3')
GmLOX1	TGCTCCAAGACCATCAAGAG	GTGATGACCACGAAGATGAR
GmLOX2	AGATCACCAAATCCAACTTT	TGGATGAGTTCTCCAACTTG
GmLOX3	CGGTGGTTCTATCTTGGCATC	GTCTTTCGCTTCAATAACCCTA
GmLOX4	TGAGCTGAGGCACGTAATG	CCATCCAAATCTGCCTCCATA
GmLOX5	TTCAGGGTGATGATGATGATGG	CGAACGGGAAGCAAGAGATTA
GmLOX6	AATACGAGCGTGTGCTAAGG	CATAACCTCTCCACCCATCATT
GmLOX7	CATGATGGGTGGTGTGTTATTG	CCTGCTGCCTCCATTATCTT
GmLOX8	GATCAGTAGTTTGCCCATCATTTC	CTCCTTCCATACTTCGCCTATG
GmLOX9	CACTGAAGGGTGTGGGTTTAT	GTTTGATCATGGCTTTGCACTC
GmLOX10	TGAGCTGAGGCACGTAATG	CCATCCAAATCTGCCTCTCTAA
GmLOX11	AAGGGGCTACACCGTTCATG	GTACATCTCTGCGGCTCCTC
GmLOX13	GGAGGGAAAGAGGAAGAGAAAG	TTTAAGACTCCTCGGTGTGATG
GmLOX15	CGGAGAGGTGTGGGTTTATTAC	TCACTTTGCACTCTACCATTGA
GmLOX16	ATGAAGCCGAGACGAAGCAT	CCTTGTAGAAGGCGCACGAG
GmLOX17	GGAAGGGAAAGAGGAAGAGAAAG	CTTAAGACTCCTGGGTGTGATG
GmLOX18	GGAGCTTTCAGATGGTGGATAG	AGAGGAACAAGAGAAGACGAATG
GmLOX19	GATTTCGAGCAGCGAGTTAATG	GTCACCATCGGAGTCAAACT
GmLOX20	GTGAGAGACCCTGAACCTGC	TGAGGAGAGCCAGGCTACTT
GmLOX21	CAGTTTCCGGCGAAATCGTG	TGCTACATCCCATGCTGCTT
GmLOX22	TCAAGACCAACAAGACAATC	TTGGATGAGTTCTCCAACAT
GmLOX23	CAGACCACAAGACAATCAAG	GGATGAGTTCTCCAATTACG
GmLOX24	TCAAGACCAACAAGACAATC	TTGGATGAGTTCTCCAACAT
GmLOX25	CAGACCACAAGACAATCAAT	GGATGAGTTCTCCAATTACT
GmLOX26	ATGGGTGGTCCTACTCCTCC	CCCAATGCTGTACCAGGGTT
GmLOX27	GACCCCAAAAGGAGCATCGA	GGAACAGGAAGGTGCCCTTT
GmLOX28	GACGTAGAGGTCAGAGCAGC	CTTTCCCTGGGTCACAGCTT
GmLOX29	GCCGAGACGAAGCATCTACA	CCTTGAAGAAGGCGCACAAG
GmLOX30	TAGGGATGCGTTGGTCGATG	GGTGGCCGTTCTCTTGAAGA
GmLOX31	CTGCAGAAGCTTCCTCCGAA	TTGTGGGCTGCAGTAATGGT
GmLOX32	TTCTCCATGTGAGCTTAGGAAC	CCATCAGAATCCAACTCCTCAA
GmLOX33	GGAGCTTTCAGATGGTGGATAG	AATGGTCCTGAGGTTGAAGTG
GmLOX34	GTTAGTGTGGAAGAGGTGAAGG	TCTCCAAACCCAAACGGAATAA
GmLOX35	CATGAATGGCGATGGGTTATTG	GCTCTTCTTTCCCACTAGAGAC
GmLOX36	TGCTCCAAGACCATCAAGAT	GTGATGACCACGAAGATGAA
GmLOX37	CAGACCACAAGACAATCAAG	GGATGAGTTCTCCAATTACG
GmLOX38	CAAGACCAACAAGACAATCA	TGGATGAGTTCTCCAACATC
GmLOX39	CACCTCTTCAACCTCCACCC	CTCGACCCCATCATCAGCTC
GmLOX40	CGGAAAGACGATGAGGGGG	GGTGCTCCAAGAGGCATGAT
GmLOX41	AGATCACCAAATCCAACTTC	TGGATGAGTTCTCCAACTTC
GmLOX42	AGCCGGCGATAAAAGGAACA	CCTGGCTGGGTATCCTTTGG
GmLOX43	TTGTGGTCAAGACCATCAAG	AGATGACCACGAAGATGAGG
qActing	CGGTGGTTCTATCTTGGCATC	GTCTTTCGCTTCAATAACCCTA

## Sheet: Sheet2
GmLOX-1
GmLOX-10
GmLOX-11
GmLOX-12
GmLOX-13
GmLOX-14
GmLOX-15
GmLOX-16
GmLOX-17
GmLOX-18
GmLOX-19
GmLOX-2
GmLOX-20
GmLOX-21
GmLOX-22
GmLOX-23
GmLOX-24
GmLOX-25
GmLOX-26
GmLOX-27
GmLOX-28
GmLOX-29
GmLOX-3
GmLOX-30
GmLOX-31
GmLOX-32
GmLOX-33
GmLOX-34
GmLOX-35
GmLOX-36
GmLOX-37
GmLOX-38
GmLOX-39
GmLOX-4
GmLOX-40
GmLOX-41
GmLOX-42
GmLOX-43
GmLOX-5
GmLOX-6
GmLOX-7
GmLOX-8
GmLOX-9
