# Supplementary material for: Genome-wide identification reveals unprecedented expansion and stress-responsive expression patterns of the lipoxygenase gene family in soybean (Glycine max L.)
Source: Front Plant Sci. 2025 Dec 3;16:1702499. doi: 10.3389/fpls.2025.1702499 (PMC12709120; doi:10.3389/fpls.2025.1702499)
Supplement: Supplementary file 2 [file Table2.xlsx]

## Sheet: PPP
gene name	gene id ID	chr	start	end	strend	Number of Amino Acid	Molecular Weight	Theoretical pI	Instability Index	Aliphatic Index	Grand Average of Hydropathicity	PFAM	EC	KO	CO	A.Thaliana orthologe	oriza sativa orthologe	Description
Glyma.03G091000.1	GmLOX1	Gm03	30261679	30269381	+	866	99481.1	8.98	40.45	81.11	-0.47	PF00305 PF01477	EC:1.13.11.58	K00454	GO:0005515 GO:0016491 GO:0016702 GO:0046872	AT3G22400	LOC_Os05g23880	(1 of 2) 1.13.11.58 - linoleate 9S-lipoxygenase. / linoleate 9-lipoxygenase.
Glyma.03G237300.1	GmLOX2	Gm03	47043754	47050588	-	858	97648.4	5.8	44.4	88.74	-0.374	PF00305 PF01477	EC:1.13.11.58	K15718	GO:0005515 GO:0016491 GO:0016702 GO:0046872	AT1G55020	LOC_Os03g49380	(1 of 1) PTHR11771:SF126 - LINOLEATE 9S-LIPOXYGENASE 1
Glyma.03G264300.1	GmLOX3	Gm03	49028295	49033292	+	901	102134	7.9	42.59	86.58	-0.345	PF00305 PF01477	EC:1.13.11.12	K00454	GO:0005515 GO:0016491 GO:0016702 GO:0046872	AT1G72520	LOC_Os03g08220	(1 of 1) PTHR11771:SF95 - LIPOXYGENASE 4, CHLOROPLASTIC
Glyma.07G006750.1	GmLOX4	Gm07	493725	499917	+	867	97676.9	5.85	39.1	88.72	-0.371	PF00305 PF01477	EC:1.13.11.58		GO:0005515 GO:0016491 GO:0016702 GO:0046872	AT1G55020	LOC_Os03g49380	(1 of 1) PTHR11771:SF126 - LINOLEATE 9S-LIPOXYGENASE 1
Glyma.07G006900.1	GmLOX5	Gm07	506183	512139	+	859	96335.6	6.22	34.82	88.2	-0.307	PF00305 PF01477	EC:1.13.11.58	K15718	GO:0005515 GO:0016491 GO:0016702 GO:0046872	AT1G55020	LOC_Os03g49380	(1 of 1) PTHR11771:SF126 - LINOLEATE 9S-LIPOXYGENASE 1
Glyma.07G007000.1	GmLOX6	Gm07	512487	517416	+	864	96817.1	5.78	35.24	89.59	-0.28	PF00305 PF01477	EC:1.13.11.58	K15718	GO:0005515 GO:0016491 GO:0016702 GO:0046872	AT1G55020	LOC_Os03g49380	(1 of 1) PTHR11771:SF126 - LINOLEATE 9S-LIPOXYGENASE 1
Glyma.07G007102.1	GmLOX7	Gm07	533710	537015	+	219	24696.4	5.31	45.81	95.21	-0.272	PF00305	EC:1.13.11.58		GO:0016491 GO:0016702 GO:0046872	AT1G55020	LOC_Os03g52860	(1 of 1) PTHR11771:SF126 - LINOLEATE 9S-LIPOXYGENASE 1
Glyma.07G034800.1	GmLOX8	Gm07	2782028	2782265	-	865	96344.7	6.54	36.57	88.5	-0.274	PF00305 PF01477	EC:1.13.11.58	K15718	GO:0005515 GO:0016491 GO:0016702 GO:0046872	AT1G55020	LOC_Os03g49380	(1 of 1) PTHR11771:SF126 - LINOLEATE 9S-LIPOXYGENASE 1
Glyma.07G034900.1	GmLOX9	Gm07	2793327	2800545	-	868	97866.4	6.07	38.39	88.44	-0.345	PF00305 PF01477	EC:1.13.11.58	K15718	GO:0005515 GO:0016491 GO:0016702 GO:0046872	AT1G55020	LOC_Os03g49380	(1 of 1) PTHR11771:SF126 - LINOLEATE 9S-LIPOXYGENASE 1
Glyma.07G196800.1	GmLOX10	Gm07	39120482	39130665	+	910	103040	6.86	41.97	84.09	-0.367	PF00305 PF01477	EC:1.13.11.12	K00454	GO:0005515 GO:0016491 GO:0016702 GO:0046872	AT1G17420	LOC_Os03g08220	(1 of 1) PTHR11771:SF181 - LIPOXYGENASE 3, CHLOROPLASTIC
Glyma.08G102900.1	GmLOX11	Gm08	7926573	7931966	-	921	103672	7.96	50.12	86.94	-0.412	PF00305 PF01477	EC:1.13.11.12	K00454	GO:0005515 GO:0016491 GO:0016702 GO:0046872	AT1G67560	LOC_Os03g08220	(1 of 1) PTHR11771:SF153 - LIPOXYGENASE DOMAIN-CONTAINING PROTEIN
Glyma.08G189066.1	GmLOX12	Gm08	15281743	15282187	+	58	6404.36	4.8	66.35	111.03	0.369	PF00305	EC:1.13.11.58		GO:0016702 GO:0046872	AT3G22400	LOC_Os03g49380	(1 of 2) 1.13.11.58 - linoleate 9S-lipoxygenase. / linoleate 9-lipoxygenase.
Glyma.08G189132.1	GmLOX13	Gm08	15282526	15282726	+	66	7850.96	4.67	39.44	93.03	-0.418	PF00305	EC:1.13.11.58		GO:0016702 GO:0046872	AT1G55020	LOC_Os03g49380	(1 of 1) PTHR11771:SF126 - LINOLEATE 9S-LIPOXYGENASE 1
Glyma.08G189200.1	GmLOX14	Gm08	15291733	15297469	+	860	96743.6	6.7	38.24	90.36	-0.285	PF00305 PF01477	EC:1.13.11.58	K15718	GO:0005515 GO:0016491 GO:0016702 GO:0046872	AT1G55020	LOC_Os03g49380	(1 of 1) PTHR11771:SF126 - LINOLEATE 9S-LIPOXYGENASE 1
Glyma.08G189300.1	GmLOX15	Gm08	15304786	15310167	+	861	99121.9	6.12	37.47	82.42	-0.482	PF00305 PF01477	EC:1.13.11.58	K15718	GO:0005515 GO:0016491 GO:0016702 GO:0046872	AT1G55020	LOC_Os03g49260	(1 of 1) PTHR11771:SF126 - LINOLEATE 9S-LIPOXYGENASE 1
Glyma.08G189500.1	GmLOX16	Gm08	15325225	15331564	+	867	97765	5.67	39.54	88.15	-0.359	PF00305 PF01477	EC:1.13.11.58	K15718	GO:0005515 GO:0016491 GO:0016702 GO:0046872	AT1G55020	LOC_Os03g49380	(1 of 1) PTHR11771:SF126 - LINOLEATE 9S-LIPOXYGENASE 1
Glyma.08G189600.1	GmLOX17	Gm08	15353579	15358154	+	866	97174.7	6.02	42.42	89.75	-0.294	PF00305 PF01477	EC:1.13.11.58	K15718	GO:0005515 GO:0016491 GO:0016702 GO:0046872	AT1G55020	LOC_Os03g49380	(1 of 1) PTHR11771:SF126 - LINOLEATE 9S-LIPOXYGENASE 1
Glyma.08G189800.1	GmLOX18	Gm08	15367421	15372776	+	868	97139.4	6.93	40.17	88.06	-0.32	PF00305 PF01477	EC:1.13.11.58	K15718	GO:0005515 GO:0016491 GO:0016702 GO:0046872	AT1G55020	LOC_Os03g49380	(1 of 1) PTHR11771:SF126 - LINOLEATE 9S-LIPOXYGENASE 1
Glyma.09G113650.1	GmLOX19	Gm09	22817265	22818100	+	171	19457.2	5.34	49.28	86.73	-0.442	PF00305	EC:1.13.11.58		GO:0016702 GO:0046872	AT1G55020	LOC_Os03g49260	(1 of 1) PTHR11771:SF126 - LINOLEATE 9S-LIPOXYGENASE 1
Glyma.10G153900.1	GmLOX20	Gm10	42766059	42772581	-	865	98158.8	5.62	40.93	86	-0.375	PF00305 PF01477	EC:1.13.11.58	K15718	GO:0005515 GO:0016491 GO:0016702 GO:0046872	AT1G55020	LOC_Os03g49380	(1 of 1) PTHR11771:SF126 - LINOLEATE 9S-LIPOXYGENASE 1
Glyma.10G249150.1	GmLOX21	Gm10	51549662	51558165	-	850	96951.6	6.3	45.37	87.86	-0.353	PF00305 PF01477	EC:1.13.11.58	K15718	GO:0005515 GO:0016491 GO:0016702 GO:0046872	AT3G22400	LOC_Os03g49380	(1 of 2) 1.13.11.58 - linoleate 9S-lipoxygenase. / linoleate 9-lipoxygenase.
Glyma.11G130200.1	GmLOX22	Gm11	9884762	9894119	-	906	103806	6.91	40.52	84.67	-0.46	PF00305 PF01477	EC:1.13.11.12	K00454	GO:0005515 GO:0016491 GO:0016702 GO:0046872	AT3G45140	LOC_Os02g10120	(1 of 1) PTHR11771:SF89 - LIPOXYGENASE 2, CHLOROPLASTIC
Glyma.11G130300.1	GmLOX23	Gm11	9903870	9917291	-	901	102628	5.76	45	87.1	-0.404	PF00305 PF01477	EC:1.13.11.12	K00454	GO:0005515 GO:0016491 GO:0016702 GO:0046872	AT3G45140	LOC_Os02g10120	(1 of 1) PTHR11771:SF89 - LIPOXYGENASE 2, CHLOROPLASTIC
Glyma.11G197500.1	GmLOX24	Gm11	35045984	35047171	+	182	20803	5.96	49.4	100.66	-0.332	PF00305	EC:1.13.11.12	K00454	GO:0016491 GO:0016702 GO:0046872	AT1G72520	LOC_Os03g08220	(1 of 1) PTHR11771:SF95 - LIPOXYGENASE 4, CHLOROPLASTIC
Glyma.12G054700.1	GmLOX25	Gm12	3964053	3972142	-	914	104415	7.21	42.52	83.84	-0.48	PF00305 PF01477	EC:1.13.11.12	K00454	GO:0005515 GO:0016491 GO:0016702 GO:0046872	AT3G45140	LOC_Os02g10120	(1 of 1) PTHR11771:SF89 - LIPOXYGENASE 2, CHLOROPLASTIC
Glyma.13G030300.1	GmLOX26	Gm13	9614940	9621925	+	918	104302	6.34	43.17	84.4	-0.431	PF00305 PF01477	EC:1.13.11.12	K00454	GO:0005515 GO:0016491 GO:0016702 GO:0046872	AT3G45140	LOC_Os08g39850	(1 of 1) PTHR11771:SF89 - LIPOXYGENASE 2, CHLOROPLASTIC
Glyma.13G075900.1	GmLOX27	Gm13	17856071	17866463	-	927	106708	7.21	39.09	85.6	-0.374	PF00305 PF01477	EC:1.13.11.12	K00454	GO:0005515 GO:0016491 GO:0016702 GO:0046872	AT3G45140	LOC_Os08g39850	(1 of 1) PTHR11771:SF89 - LIPOXYGENASE 2, CHLOROPLASTIC
Glyma.13G239000.1	GmLOX28	Gm13	35196688	35201992	-	910	103775	6.57	43.98	83.26	-0.405	PF00305	EC:1.13.11.12	K00454	GO:0005515 GO:0016491 GO:0016702 GO:0046872	AT1G17420	LOC_Os03g08220	(1 of 1) PTHR11771:SF181 - LIPOXYGENASE 3, CHLOROPLASTIC
Glyma.13G347500.1	GmLOX29	Gm13	44003193	44007589	+	866	97274.8	6.21	36.06	89.94	-0.296	PF00305 PF01477	EC:1.13.11.58	K15718	GO:0005515 GO:0016491 GO:0016702 GO:0046872	AT1G55020	LOC_Os03g49380	(1 of 1) PTHR11771:SF126 - LINOLEATE 9S-LIPOXYGENASE 1
Glyma.13G347600.1	GmLOX30	Gm13	44010325	44014785	+	839	94411.4	5.91	39.26	89.73	-0.312	PF00305 PF01477	EC:1.13.11.12 EC:1.13.11.58	K15718	GO:0005515 GO:0016491 GO:0016702 GO:0046872	AT1G55020	LOC_Os03g49380	(1 of 1) PTHR11771:SF126 - LINOLEATE 9S-LIPOXYGENASE 1
Glyma.13G347700.1	GmLOX31	Gm13	44015516	44021788	-	853	96462.9	5.76	33.75	86.89	-0.358	PF00305 PF01477	EC:1.13.11.58	K15718	GO:0005515 GO:0016491 GO:0016702 GO:0046872	AT1G55020	LOC_Os03g49380	(1 of 1) PTHR11771:SF126 - LINOLEATE 9S-LIPOXYGENASE 1
Glyma.15G026300.1	GmLOX32	Gm15	2126187	2130523	+	857	96768.1	6.12	37.81	89.08	-0.346	PF00305 PF01477	EC:1.13.11.58	K15718	GO:0005515 GO:0016491 GO:0016702 GO:0046872	AT1G55020	LOC_Os03g49380	(1 of 1) PTHR11771:SF126 - LINOLEATE 9S-LIPOXYGENASE 1
Glyma.15G026400.1	GmLOX33	Gm15	2132979	2137295	-	856	96376.7	6.34	33.42	88.04	-0.338	PF00305 PF01477	EC:1.13.11.58	K15718	GO:0005515 GO:0016491 GO:0016702 GO:0046872	AT1G55020	LOC_Os03g49380	(1 of 1) PTHR11771:SF126 - LINOLEATE 9S-LIPOXYGENASE 1
Glyma.15G026500.1	GmLOX34	Gm15	2144662	2149832	+	853	96640.9	5.78	32.35	86.78	-0.373	PF00305 PF01477	EC:1.13.11.58	K15718	GO:0005515 GO:0016491 GO:0016702 GO:0046872	AT1G55020	LOC_Os03g49380	(1 of 1) PTHR11771:SF126 - LINOLEATE 9S-LIPOXYGENASE 1
Glyma.15G074333.1	GmLOX35	Gm15	5698328	5698841	+	117	13201.4	5.58	45.8	106.84	0.091	PF00305	EC:1.13.11.12		GO:0016702 GO:0046872	AT1G72520	LOC_Os03g08220	(1 of 1) PTHR11771:SF95 - LIPOXYGENASE 4, CHLOROPLASTIC
Glyma.16G008700.1	GmLOX36	Gm16	746207	753848	-	922	104013	6.91	50.3	84.51	-0.4	PF00305 PF01477	EC:1.13.11.12	K00454	GO:0005515 GO:0016491 GO:0016702 GO:0046872	AT1G17420	LOC_Os03g08220	(1 of 1) PTHR11771:SF181 - LIPOXYGENASE 3, CHLOROPLASTIC
Glyma.16G082600.1	GmLOX37	Gm16	9169082	9179415	-	866	99691.4	8.84	40.88	82.9	-0.45	PF00305 PF01477	EC:1.13.11.58	K00454	GO:0005515 GO:0016491 GO:0016702 GO:0046872	AT3G22400	LOC_Os05g23880	(1 of 2) 1.13.11.58 - linoleate 9S-lipoxygenase. / linoleate 9-lipoxygenase.
Glyma.16G096200.1	GmLOX38	Gm16	20210463	20211243	-	171	19470.1	5.8	50.61	81.05	-0.52	PF00305	EC:1.13.11.58		GO:0016702 GO:0046872	AT1G55020	LOC_Os03g52860	(1 of 1) PTHR11771:SF126 - LINOLEATE 9S-LIPOXYGENASE 1
Glyma.20G053700.1	GmLOX39	Gm20	12545445	12552678	+	859	97253.4	5.66	41.9	85.58	-0.385	PF00305 PF01477	EC:1.13.11.12	K00454	GO:0005515 GO:0016491 GO:0016702 GO:0046872	AT3G45140	LOC_Os08g39840	(1 of 1) PTHR11771:SF89 - LIPOXYGENASE 2, CHLOROPLASTIC
Glyma.20G054000.1	GmLOX40	Gm20	12615589	12627977	-	903	102818	5.93	48.97	83.99	-0.475	PF00305 PF01477	EC:1.13.11.12	K00454	GO:0005515 GO:0016491 GO:0016702 GO:0046872	AT3G45140	LOC_Os08g39850	(1 of 1) PTHR11771:SF89 - LIPOXYGENASE 2, CHLOROPLASTIC
Glyma.20G054100.1	GmLOX41	Gm20	12696341	12703262	+	860	97877.9	5.74	41.97	83.3	-0.462	PF00305 PF01477	EC:1.13.11.12	K00454	GO:0005515 GO:0016491 GO:0016702 GO:0046872	AT3G45140	LOC_Os08g39850	(1 of 1) PTHR11771:SF89 - LIPOXYGENASE 2, CHLOROPLASTIC
Glyma.20G144600.1	GmLOX42	Gm20	41464545	41472790	+	858	97939.6	6.23	44.11	87.03	-0.363	PF00305 PF01477	EC:1.13.11.58	K15718	GO:0005515 GO:0016491 GO:0016702 GO:0046872	AT3G22400	LOC_Os03g49380	(1 of 2) 1.13.11.58 - linoleate 9S-lipoxygenase. / linoleate 9-lipoxygenase.
Glyma.20G234400.1	GmLOX43	Gm20	49811992	49813052	+	153	17261.8	5.87	38.44	76.47	-0.42	PF00305	EC:1.13.11.58		GO:0016702 GO:0046872	AT1G55020	LOC_Os03g52860	(1 of 1) PTHR11771:SF126 - LINOLEATE 9S-LIPOXYGENASE 1
