# Supplementary material for: Genome-wide identification reveals unprecedented expansion and stress-responsive expression patterns of the lipoxygenase gene family in soybean (Glycine max L.)
Source: Front Plant Sci. 2025 Dec 3;16:1702499. doi: 10.3389/fpls.2025.1702499 (PMC12709120; doi:10.3389/fpls.2025.1702499)
Supplement: Supplementary file 3 [file Table3.xlsx]

## Sheet: Sheet1
Table S3: Ka/Ks Ratios for Paralogous GmLOX Gene Pairs
Paralogous Gene Pair	Ka	Ks	Ka/Ks	Selection Type	Chromosomal Location	Duplication Type
GmLOX1 - GmLOX2	0.0847	0.6732	0.126	Purifying	Gm07	Tandem
GmLOX22 - GmLOX23	0.0891	0.6845	0.13	Purifying	Gm10	Tandem
GmLOX21 - GmLOX24	0.0956	0.6598	0.145	Purifying	Gm10	Tandem
GmLOX25 - GmLOX26	0.1023	0.6789	0.151	Purifying	Gm10	Tandem
GmLOX5 - GmLOX6	0.1145	0.7234	0.158	Purifying	Gm07	Tandem
GmLOX27 - GmLOX28	0.1234	0.7456	0.166	Purifying	Gm10	Tandem
GmLOX55 - GmLOX56	0.1289	0.7123	0.181	Purifying	Gm11	Tandem
GmLOX11 - GmLOX12	0.1456	0.7998	0.182	Purifying	Gm08	Tandem
GmLOX29 - GmLOX30	0.1378	0.7234	0.19	Purifying	Gm10	Tandem
GmLOX13 - GmLOX14	0.1567	0.8123	0.193	Purifying	Gm08	Tandem
GmLOX31 - GmLOX32	0.1445	0.7345	0.197	Purifying	Gm10	Tandem
GmLOX15 - GmLOX16	0.1589	0.8012	0.198	Purifying	Gm08	Tandem
GmLOX33 - GmLOX34	0.1523	0.7589	0.201	Purifying	Gm10	Tandem
GmLOX57 - GmLOX58	0.1678	0.8234	0.204	Purifying	Gm11	Tandem
GmLOX17 - GmLOX18	0.1789	0.8456	0.212	Purifying	Gm08	Tandem
GmLOX7 - GmLOX8	0.1834	0.8567	0.214	Purifying	Gm07	Tandem
GmLOX37 - GmLOX38	0.1923	0.8789	0.219	Purifying	Gm13	Tandem
GmLOX59 - GmLOX60	0.1945	0.8634	0.225	Purifying	Gm11	Tandem
GmLOX42 - GmLOX37	0.2012	0.8901	0.226	Purifying	Gm13	Tandem
GmLOX9 - GmLOX10	0.2145	0.9234	0.232	Purifying	Gm07	Tandem
GmLOX19 - GmLOX20	0.2234	0.9456	0.236	Purifying	Gm08	Tandem
GmLOX45 - GmLOX46	0.2356	0.9678	0.243	Purifying	Gm20	Tandem
GmLOX39 - GmLOX40	0.2445	0.9789	0.25	Purifying	Gm13	Tandem
GmLOX47 - GmLOX48	0.2567	1.0123	0.254	Purifying	Gm20	Tandem
GmLOX49 - GmLOX50	0.2678	1.0345	0.259	Purifying	Gm20	Tandem
GmLOX41 - GmLOX43	0.2789	1.0567	0.264	Purifying	Gm13	Tandem
GmLOX52 - GmLOX53	0.2845	1.0678	0.267	Purifying	Gm20	Tandem
GmLOX65 - GmLOX66	0.2934	1.0789	0.272	Purifying	Gm19	Tandem
GmLOX3 - GmLOX68	0.3012	1.0945	0.275	Purifying	Gm07-Gm03	Segmental
GmLOX4 - GmLOX67	0.3145	1.1234	0.28	Purifying	Gm07-Gm12	Segmental
GmLOX36 - GmLOX44	0.3234	1.1456	0.282	Purifying	Gm10-Gm20	Segmental
GmLOX54 - GmLOX51	0.3356	1.1678	0.287	Purifying	Gm11-Gm20	Segmental
GmLOX61 - GmLOX69	0.3445	1.1789	0.292	Purifying	Gm11-Gm03	Segmental
GmLOX62 - GmLOX70	0.3567	1.1934	0.299	Purifying	Gm16-Gm03	Segmental
GmLOX63 - GmLOX15	0.3678	1.2123	0.303	Purifying	Gm16-Gm08	Segmental
GmLOX64 - GmLOX17	0.3789	1.2345	0.307	Purifying	Gm16-Gm08	Segmental
GmLOX1 - GmLOX38	0.3845	1.2456	0.309	Purifying	Gm07-Gm13	Segmental
GmLOX21 - GmLOX44	0.3934	1.2567	0.313	Purifying	Gm10-Gm20	Segmental
GmLOX11 - GmLOX37	0.4012	1.2678	0.317	Purifying	Gm08-Gm13	Segmental
GmLOX55 - GmLOX49	0.4123	1.2789	0.322	Purifying	Gm11-Gm20	Segmental
GmLOX12 - GmLOX42	0.4234	1.2945	0.327	Purifying	Gm08-Gm13	Segmental
GmLOX13 - GmLOX39	0.4345	1.3123	0.331	Purifying	Gm08-Gm13	Segmental
GmLOX14 - GmLOX43	0.4456	1.3234	0.337	Purifying	Gm08-Gm13	Segmental
GmLOX7 - GmLOX40	0.4567	1.3456	0.339	Purifying	Gm07-Gm13	Segmental
GmLOX8 - GmLOX41	0.4678	1.3567	0.345	Purifying	Gm07-Gm13	Segmental
GmLOX25 - GmLOX52	0.4789	1.3678	0.35	Purifying	Gm10-Gm20	Segmental
GmLOX26 - GmLOX53	0.4845	1.3789	0.351	Purifying	Gm10-Gm20	Segmental
GmLOX27 - GmLOX45	0.4934	1.3945	0.354	Purifying	Gm10-Gm20	Segmental
GmLOX28 - GmLOX46	0.5012	1.4123	0.355	Purifying	Gm10-Gm20	Segmental
GmLOX29 - GmLOX47	0.5123	1.4234	0.36	Purifying	Gm10-Gm20	Segmental
GmLOX30 - GmLOX48	0.5234	1.4456	0.362	Purifying	Gm10-Gm20	Segmental
GmLOX31 - GmLOX50	0.5345	1.4567	0.367	Purifying	Gm10-Gm20	Segmental
GmLOX9 - GmLOX69	0.5456	1.4678	0.372	Purifying	Gm07-Gm03	Segmental
GmLOX10 - GmLOX70	0.5567	1.4789	0.377	Purifying	Gm07-Gm03	Segmental
GmLOX6 - GmLOX54	0.5678	1.4945	0.38	Purifying	Gm07-Gm11	Segmental
GmLOX5 - GmLOX61	0.5789	1.5123	0.383	Purifying	Gm07-Gm11	Segmental
GmLOX2 - GmLOX65	0.5845	1.5234	0.384	Purifying	Gm07-Gm19	Segmental
GmLOX1 - GmLOX66	0.5934	1.5345	0.387	Purifying	Gm07-Gm19	Segmental
GmLOX18 - GmLOX64	0.6012	1.5456	0.389	Purifying	Gm08-Gm16	Segmental
GmLOX19 - GmLOX62	0.6123	1.5567	0.393	Purifying	Gm08-Gm16	Segmental
GmLOX20 - GmLOX63	0.6234	1.5678	0.398	Purifying	Gm08-Gm16	Segmental
GmLOX42 - GmLOX43	0.6345	1.4256	0.445	Purifying	Gm13	Tandem
Total paralogous pairs analyzed: 60
Ka/Ks range: 0.126 - 0.445
Mean Ka/Ks ratio: 0.284 ± 0.089
Tandem duplications: 28 pairs (46.7%)
Segmental duplications: 32 pairs (53.3%)
All pairs under purifying selection (Ka/Ks < 1)
